# Supplementary material for: Comprehensive Age-Stratified Impact of NPM1 Mutation in Acute Myeloid Leukemia: A Real-World Experience
Source: Cancers (Basel). 2025 Mar 18;17(6):1020. doi: 10.3390/cancers17061020 (PMC11940789; doi:10.3390/cancers17061020)
Supplement: Supplementary file 1 [file cancers-17-01020-s001.zip]

Archive with 1 entries (1 files):
- cancers-3476210-supplementary.pdf
